# Supplementary material for: Morphology and Mitochondrial Lineage Investigations Corroborate the Systematic Status and Pliocene Colonization of Suncus niger (Mammalia: Eulipotyphla) in the Western Ghats Biodiversity Hotspot of India
Source: Genes (Basel). 2023 Jul 22;14(7):1493. doi: 10.3390/genes14071493 (PMC10379166; doi:10.3390/genes14071493)
Supplement: Supplementary file 1 [file genes-14-01493-s001.zip]

Archive with 1 entries (1 files):
- genes-2478082-supplementary.pdf
